# Supplementary material for: Two Novel Hydrate Salts of Norfloxacin with Phenolic Acids and Their Physicochemical Properties
Source: Antibiotics (Basel). 2024 Sep 14;13(9):888. doi: 10.3390/antibiotics13090888 (PMC11429011; doi:10.3390/antibiotics13090888)
Supplement: Supplementary file 1 [file antibiotics-13-00888-s001.zip]

Archive with 1 entries (1 files):
- antibiotics-3189234-supplementary.pdf
